# Supplementary material for: Mmu-miR-125b overexpression suppresses NO production in activated macrophages by targeting eEF2K and CCNA2
Source: BMC Cancer. 2016 Mar 28;16:252. doi: 10.1186/s12885-016-2288-z (PMC4809031; doi:10.1186/s12885-016-2288-z)
Supplement: Additional file 4: Table S3. — 201 differentially expressed proteins that decreased more than 25 % compared to the controls were detected by iTRAQ mass spectrometry. (XLSX 25 kb) [file 12885_2016_2288_MOESM4_ESM.xlsx]

## Sheet: Sheet2
Table S3: 201 differentially expressed proteins decreased nearly more than 25% comparing with the controls
IPI	Protein name	R-5(miR-125b)	R-7(pLL3.7)	R-5/R-7
IPI00136626	Gpr89 Golgi pH regulator	0.708	2.176	0.325271
IPI00408148	Foxm1 Forkhead box protein M1	0.473	1.238	0.381857
IPI00221889	Ercc6l DNA excision repair protein ERCC-6-like	0.483	1.221	0.395692
IPI00119817	Uba7 Uncharacterized protein	0.577	1.406	0.410278
IPI00118309	Dopey1 Isoform 1 of Protein dopey-1	0.449	0.954	0.47076
IPI00469210	Per1 Uncharacterized protein	0.4	0.827	0.484024
IPI00831439	Gm5483 EG433016 protein	0.537	1.108	0.484848
IPI00226540	D330045A20Rik Isoform 1 of Uncharacterized protein CXorf57 homolog	0.462	0.927	0.49865
IPI00128982	Plp2 Proteolipid protein 2	1.186	2.279	0.520257
IPI00322250	Fbxo18 Isoform 1 of F-box only protein 18	0.788	1.496	0.527076
IPI00336258	1700021K19Rik Isoform 1 of Run domain Beclin-1 interacting and cystein-rich containing protein	0.614	1.155	0.531422
IPI00221529	Nudt15 Probable 7,8-dihydro-8-oxoguanine triphosphatase NUDT15	0.578	1.071	0.539648
IPI00352788	Fam171a1 Uncharacterized protein	0.719	1.331	0.539866
IPI00135230	Cradd Death domain-containing protein CRADD	0.386	0.713	0.540444
IPI00453958	Dzip1 Isoform 1 of Zinc finger protein DZIP1	0.57	1.053	0.540972
IPI00453815	Tbrg4 Isoform 1 of Protein TBRG4	0.618	1.129	0.54742
IPI00340504	Dcaf5 DDB1- and CUL4-associated factor 5	0.673	1.226	0.549111
IPI00421132	Ralbp1 RalA-binding protein 1	0.649	1.178	0.551315
IPI00109326	Senp3 Sentrin-specific protease 3	0.856	1.532	0.558403
IPI00132087	Fdx1l Isoform 1 of Adrenodoxin-like protein, mitochondrial	0.835	1.49	0.560465
IPI00134363	Ecd Protein SGT1 homolog	0.676	1.205	0.561017
IPI00348027	Rsbn1l round spermatid basic protein 1-like	1.137	2.018	0.563474
IPI00454035	Fam125b Multivesicular body subunit 12B	0.548	0.972	0.564257
IPI00660767	Ibtk Isoform 2 of Inhibitor of Bruton tyrosine kinase	0.567	0.989	0.57373
IPI00112614	Abca1 ATP-binding cassette sub-family A member 1	0.701	1.222	0.573913
IPI00406571	Dnahc3 similar to axonemal heavy chain dynein type 3	1.416	2.44	0.580303
IPI00624175	Acp6 Isoform 1 of Lysophosphatidic acid phosphatase type 6	0.715	1.229	0.581752
IPI00226240	D19Ertd737e Protein FAM204A	0.691	1.187	0.581991
IPI00320044	Klhdc2 Kelch domain-containing protein 2	0.859	1.475	0.582691
IPI00395060	AW549877 Isoform 1 of UPF0600 protein C5orf51 homolog	0.727	1.242	0.585209
IPI00225028	Tcp11l1 T-complex protein 11-like protein 1	0.585	0.984	0.594156
IPI00170316	Mcfd2 Multiple coagulation factor deficiency protein 2 homolog	0.685	1.145	0.598592
IPI00120951	Tsen54 Isoform 1 of tRNA-splicing endonuclease subunit Sen54	0.652	1.089	0.598677
IPI00108227	Fam60a Protein FAM60A	0.731	1.2	0.609177
IPI00112292	9430023L20Rik Autophagy-related protein 101	0.567	0.924	0.61324
IPI00854941	Nudt4 Diphosphoinositol polyphosphate phosphohydrolase 2	0.957	1.549	0.617647
IPI00457501	Igtp interferon gamma induced GTPase	0.837	1.343	0.623314
IPI00405150	B930095I24Rik Putative uncharacterized protein (Fragment)	0.47	0.753	0.62426
IPI00331260	Fam192a Protein FAM192A	0.823	1.316	0.625762
IPI00274656	Pmpcb Mitochondrial-processing peptidase subunit beta	1.218	1.934	0.629932
IPI00169711	Maoa Amine oxidase [flavin-containing] A	0.846	1.336	0.633565
IPI00454066	2700050L05Rik erythroid differentiation-related factor 1	0.517	0.812	0.636943
IPI00153422	Rbks Ribokinase	0.827	1.296	0.638254
IPI01008028	Gpr179 Uncharacterized protein	0.599	0.939	0.638502
IPI00187512	Nt5c3 Isoform 2 of Cytosolic 5~-nucleotidase 3	0.734	1.147	0.639767
IPI00119424	Adat1 Isoform 1 of tRNA-specific adenosine deaminase 1	0.816	1.276	0.639769
IPI00153445	Chmp7 Isoform 1 of Charged multivesicular body protein 7	0.751	1.173	0.640343
IPI00127987	Arpc1a Actin-related protein 2/3 complex subunit 1A	0.613	0.955	0.642117
IPI00136780	Foxn3 Forkhead box protein N3	0.773	1.203	0.642217
IPI00109256	Evl Isoform 2 of Ena/VASP-like protein	1.072	1.66	0.645763
IPI00124593	Sumo1 Small ubiquitin-related modifier 1	1.005	1.549	0.648632
IPI00400197	Gm672 Isoform 2 of CBP80/20-dependent translation initiation factor	0.788	1.21	0.651002
IPI00405443	Ankrd28 Serine/threonine-protein phosphatase 6 regulatory ankyrin repeat subunit A	0.718	1.101	0.652568
IPI00117379	Atox1 Copper transport protein ATOX1	0.839	1.279	0.656198
IPI00473634	Trim8 Probable E3 ubiquitin-protein ligase TRIM8	0.773	1.17	0.660469
IPI00341282	Atp5f1 ATP synthase subunit b, mitochondrial	0.849	1.282	0.66213
IPI00122346	Ssr4 Translocon-associated protein subunit delta	0.945	1.425	0.66318
IPI00226352	Def8 54 kDa protein	0.502	0.756	0.663347
IPI00457975	Rabl3 Isoform 1 of Rab-like protein 3	0.7	1.055	0.663366
IPI00970751	Mycbp2 Uncharacterized protein	0.82	1.235	0.663992
IPI00112668	Commd8 COMM domain-containing protein 8	1.042	1.566	0.665336
IPI00114396	Lgals9 Isoform Long of Galectin-9	0.665	0.999	0.665559
IPI00131952	Nanp N-acylneuraminate-9-phosphatase	0.762	1.14	0.668357
IPI00310463	Ercc5 DNA repair protein complementing XP-G cells homolog	0.872	1.304	0.668925
IPI00169683	Dph3 DPH3 homolog	0.619	0.922	0.671395
IPI00129141	Wdr46 WD repeat-containing protein 46	0.738	1.095	0.674157
IPI00227178	Itpk1 Inositol-tetrakisphosphate 1-kinase	0.935	1.382	0.676449
IPI00353010	Nop14 Nucleolar protein 14	0.612	0.902	0.677852
IPI00124191	Evi5 Ecotropic viral integration site 5 protein	0.605	0.891	0.678161
IPI00221555	E130309D02Rik Uncharacterized protein C7orf26 homolog	0.672	0.983	0.684008
IPI00467441	Kctd5 BTB/POZ domain-containing protein KCTD5	1.115	1.625	0.686135
IPI00944761	9830001H06Rik suppressor of glucose by autophagy	0.66	0.959	0.687636
IPI00344786	5730455P16Rik Protein Njmu-R1	0.523	0.761	0.687793
IPI00331123	Usp45 Isoform 1 of Ubiquitin carboxyl-terminal hydrolase 45	0.814	1.177	0.691297
IPI00340123	Zzef1 Isoform 2 of Zinc finger ZZ-type and EF-hand domain-containing protein 1	0.97	1.399	0.693446
IPI00986789	#REF!	0.784	1.13	0.694118
IPI00330272	Rere Arginine-glutamic acid dipeptide repeats protein	0.568	0.816	0.696379
IPI00753980	Ddx43 Uncharacterized protein	0.673	0.966	0.69649
IPI00110476	Zfp40 zinc finger protein 40	0.767	1.102	0.696545
IPI00122321	Vrk3 Inactive serine/threonine-protein kinase VRK3	0.97	1.393	0.696755
IPI00134398	Sec62 Translocation protein SEC62	0.997	1.425	0.700176
IPI00659000	Gm12657 predicted gene 12657	0.784	1.119	0.700498
IPI00111836	Irf3 Interferon regulatory factor 3	0.502	0.716	0.700498
IPI00116019	Bcl2a1d Uncharacterized protein	0.984	1.404	0.700765
IPI00131903	Hint3 Histidine triad nucleotide-binding protein 3	0.941	1.34	0.701713
IPI00453854	Rnf10 Uncharacterized protein	0.958	1.364	0.702542
IPI00135939	Fdx1 Adrenodoxin, mitochondrial	1.131	1.609	0.702544
IPI00331162	Mx2 Interferon-induced GTP-binding protein Mx2	0.815	1.159	0.703167
IPI00133646	Spn Leukosialin	0.659	0.936	0.703407
IPI00319899	Dhx58 Probable ATP-dependent RNA helicase DHX58	0.754	1.072	0.703636
IPI00313672	Lsp1 Isoform 1 of Lymphocyte-specific protein 1	0.818	1.161	0.705041
IPI00132042	Pdhb Pyruvate dehydrogenase E1 component subunit beta, mitochondrial	0.814	1.152	0.706199
IPI00154076	Lsm10 U7 snRNA-associated Sm-like protein LSm10	0.773	1.09	0.709034
IPI00229534	Marcks Myristoylated alanine-rich C-kinase substrate	0.814	1.148	0.709589
IPI00225196	Gm5087 Uncharacterized protein	0.648	0.913	0.709677
IPI00462291	Hmgb2 High mobility group protein B2	0.641	0.902	0.71086
IPI00395065	Dbr1 Lariat debranching enzyme	0.642	0.903	0.711432
IPI00230353	Os9 Isoform 2 of Protein OS-9	0.847	1.188	0.712531
IPI00310658	Akr1c13 Aldo-keto reductase family 1 member C13	0.782	1.096	0.713568
IPI00129383	Mettl1 tRNA (guanine-N(7)-)-methyltransferase	0.823	1.153	0.714286
IPI00225442	Txnl4b Thioredoxin-like protein 4B	0.69	0.966	0.714734
IPI00672396	Tatdn3 Isoform 2 of Putative deoxyribonuclease TATDN3	0.891	1.245	0.715897
IPI00109082	Dad1 Dolichyl-diphosphooligosaccharide--protein glycosyltransferase subunit DAD1	0.875	1.22	0.717391
IPI00222430	Dbi acyl-CoA-binding protein isoform 1	0.81	1.123	0.720817
IPI00123354	Ubac1 Ubiquitin-associated domain-containing protein 1	0.702	0.973	0.721739
IPI00119202	S100a11 Protein S100-A11	0.858	1.187	0.722983
IPI00116236	Gstt3 Glutathione S-transferase, theta 3	0.834	1.153	0.723571
IPI00130131	Casp7 Caspase-7	0.706	0.975	0.723684
IPI00125944	Znrf1 E3 ubiquitin-protein ligase ZNRF1	0.796	1.099	0.724588
IPI00126855	Mff Isoform 4 of Mitochondrial fission factor	0.874	1.203	0.726927
IPI00403353	Smarcal1 Isoform 1 of SWI/SNF-related matrix-associated actin-dependent regulator of chromatin subfamily A-like protein 1	0.825	1.135	0.726941
IPI00396680	Psme4 Isoform 1 of Proteasome activator complex subunit 4	0.72	0.99	0.727684
IPI00283476	Sh2b1 Isoform 2 of SH2B adapter protein 1	0.723	0.994	0.727823
IPI00273914	Ddx58 Isoform 1 of Probable ATP-dependent RNA helicase DDX58	0.863	1.186	0.727912
IPI00229315	Trafd1 Isoform 1 of TRAF-type zinc finger domain-containing protein 1	0.719	0.987	0.728571
IPI00130127	Gys1 Glycogen [starch] synthase, muscle	0.798	1.095	0.728764
IPI00120165	Crot Peroxisomal carnitine O-octanoyltransferase	0.663	0.909	0.729189
IPI00116240	Serpinb8 Serpin B8	0.737	1.01	0.729913
IPI00153220	Tada3 Isoform 1 of Transcriptional adapter 3	0.681	0.932	0.730096
IPI00342148	BC032203 Uncharacterized protein KIAA0240	1.686	2.304	0.731661
IPI00134718	Zfp687 Isoform 1 of Zinc finger protein 687	0.64	0.874	0.73262
IPI00111149	Adprh [Protein ADP-ribosylarginine] hydrolase	0.862	1.176	0.733149
IPI00117848	Dffa Isoform ICAD-L of DNA fragmentation factor subunit alpha (Fragment)	0.763	1.039	0.733607
IPI00119959	Banf1 Barrier-to-autointegration factor	0.878	1.197	0.733783
IPI00153986	Gtf2f1 General transcription factor IIF subunit 1	0.798	1.087	0.734123
IPI00379169	Wfikkn1 WAP, kazal, immunoglobulin, kunitz and NTR domain-containing protein 1	0.492	0.67	0.734257
IPI00281109	Myom1 Isoform 2 of Myomesin-1	1.142	1.555	0.734274
IPI00223181	Clec12a C-type lectin domain family 12 member A	1.129	1.535	0.73516
IPI00221558	Zfp143 Isoform 2 of Zinc finger protein 143	0.963	1.308	0.736527
IPI00230427	Mif Macrophage migration inhibitory factor	0.852	1.157	0.736648
IPI00121619	Dhrsx Dehydrogenase/reductase SDR family member on chromosome X homolog	0.85	1.154	0.736963
IPI00469004	Parp10 poly (ADP-ribose) polymerase family, member 10	0.817	1.108	0.737425
IPI00135484	Ppcs Isoform 1 of Phosphopantothenate--cysteine ligase	0.823	1.115	0.737896
IPI00139718	2700078K21Rik Isoform 1 of Mps one binder kinase activator-like 2	0.811	1.098	0.738189
IPI00133166	Nat9 N-acetyltransferase 9	0.72	0.975	0.738762
IPI00121472	Ripk1 Receptor-interacting serine/threonine-protein kinase 1	0.84	1.137	0.739172
IPI00153679	Zfand3 Isoform 1 of AN1-type zinc finger protein 3	0.866	1.171	0.739964
IPI00110259	Pla2g12a Isoform 1 of Group XIIA secretory phospholipase A2	0.551	0.744	0.740307
IPI00112611	Kdm5c Isoform 1 of Lysine-specific demethylase 5C	0.714	0.963	0.741033
IPI00128671	Ccna2 Cyclin-A2	0.852	1.149	0.74196
IPI00221501	Sh3bgrl2 Uncharacterized protein	0.679	0.914	0.742099
IPI00133777	Zfp511 Isoform 2 of Zinc finger protein 511	0.756	1.018	0.742503
IPI00466271	Il1rn Isoform 2 of Interleukin-1 receptor antagonist protein	0.757	1.018	0.743304
IPI00320165	Htatip2 oxidoreductase HTATIP2 isoform a	0.817	1.098	0.743707
IPI00225596	Mzt1 Mitotic-spindle organizing protein 1	0.888	1.193	0.744105
IPI00133116	Nudt14 Uridine diphosphate glucose pyrophosphatase	1.153	1.549	0.744115
IPI00131967	Med21 Mediator of RNA polymerase II transcription subunit 21	0.928	1.246	0.744565
IPI00129519	Basp1 Brain acid soluble protein 1	0.843	1.13	0.746206
IPI00849550	Gm12508 hypothetical protein LOC670211	0.769	1.027	0.748401
IPI00111353	Med11 Mediator of RNA polymerase II transcription subunit 11	1.106	1.478	0.748411
IPI00331502	Relb Transcription factor RelB	0.908	1.213	0.748634
IPI00115998	Pbx1 Isoform PBX1a of Pre-B-cell leukemia transcription factor 1	0.786	1.05	0.748696
IPI00125931	Cstb Cystatin-B	0.805	1.075	0.748759
IPI00153368	Hyi Putative hydroxypyruvate isomerase	0.703	0.938	0.749719
IPI00127376	Wdr54 WD repeat-containing protein 54	1.152	1.533	0.751282
IPI00169914	Fntb Protein farnesyltransferase subunit beta	0.902	1.199	0.752121
IPI00280195	Ankle1 Putative uncharacterized protein	0.827	1.1	0.752466
IPI00131783	Cenpq Isoform 1 of Centromere protein Q	1.131	1.503	0.752488
IPI00129096	Pnpo Pyridoxine-5~-phosphate oxidase	0.979	1.301	0.75254
IPI00126078	Jak1 Tyrosine-protein kinase JAK1	0.843	1.12	0.753022
IPI00466820	Rps8;Gm15501 40S ribosomal protein S8	0.799	1.059	0.754332
IPI00123428	Slc39a14 zinc transporter ZIP14 isoform a	0.618	0.819	0.754818
IPI00130554	Snapin Isoform 1 of SNARE-associated protein Snapin	0.874	1.158	0.754996
IPI00329834	Zfand1 AN1-type zinc finger protein 1	1.068	1.413	0.755853
IPI00308198	Ubxn2b UBX domain-containing protein 2B	0.833	1.101	0.755981
IPI00408061	Lgals8 Putative uncharacterized protein (Fragment)	0.758	1.002	0.756637
IPI00380484	Tmem57 Macoilin	0.869	1.148	0.756787
IPI00377731	6430548M08Rik Uncharacterized protein KIAA0513	0.773	1.02	0.757741
IPI00420796	Fam63b Isoform 1 of Protein FAM63B	0.992	1.308	0.758036
IPI00668432	Trim71 Tripartite motif-containing protein 71	0.535	0.706	0.758364
IPI00381357	2310044H10Rik RIKEN cDNA 2310044H10	0.887	1.167	0.759853
IPI00121432	Wrap53 Telomerase Cajal body protein 1	0.842	1.107	0.760248
IPI00132695	Zfp36 Tristetraprolin	0.926	1.217	0.761354
IPI00225616	Dennd2a DENN domain-containing protein 2A	0.645	0.846	0.761962
IPI00224200	Iws1 Isoform 1 of Protein IWS1 homolog	0.705	0.925	0.762264
IPI00314736	Anp32a Acidic leucine-rich nuclear phosphoprotein 32 family member A	0.749	0.982	0.762515
IPI00115681	Eef2k Eukaryotic elongation factor 2 kinase	0.999	1.31	0.762821
IPI00553425	Poli DNA polymerase iota isoform 2	0.874	1.145	0.763158
IPI00625848	Plcb4 Uncharacterized protein	0.85	1.113	0.763359
IPI00131228	Pmm2 Phosphomannomutase 2	0.987	1.293	0.763441
IPI00308195	9030617O03Rik Isoform 1 of UPF0317 protein C14orf159 homolog, mitochondrial	0.91	1.191	0.764107
IPI00131006	Rps6ka4 Ribosomal protein S6 kinase alpha-4	0.639	0.836	0.764172
IPI00625898	Bbx Isoform 1 of HMG box transcription factor BBX	0.825	1.079	0.764493
IPI00137697	Fbxo6 F-box only protein 6	0.821	1.074	0.764655
IPI00987105	Spin1 Uncharacterized protein	0.818	1.069	0.764755
IPI00462979	Fyttd1 Isoform 1 of UAP56-interacting factor	1.095	1.431	0.76513
IPI00130758	Itm2b Integral membrane protein 2B	0.884	1.155	0.765394
IPI00990240	A730069N07Rik;Dlc1 Uncharacterized protein	0.678	0.886	0.76564
IPI00162980	Zbtb8os Zinc finger and BTB domain containing 8 opposite strand	0.948	1.236	0.766635
IPI00130322	Ndufa7 NADH dehydrogenase [ubiquinone] 1 alpha subcomplex subunit 7	0.974	1.271	0.766667
IPI00222037	Mia3 Isoform 1 of Melanoma inhibitory activity protein 3	1.012	1.32	0.766885
IPI00126804	Zranb2 Uncharacterized protein	0.902	1.176	0.76698
IPI00651795	Rfx7 Uncharacterized protein	0.69	0.899	0.767173
IPI00406609	Ptprj receptor-type tyrosine-protein phosphatase eta isoform 2	0.793	1.033	0.767223
IPI00133505	Rabggtb Geranylgeranyl transferase type-2 subunit beta	0.828	1.079	0.767488
IPI00111733	Tmem222 Transmembrane protein 222	0.893	1.163	0.768212
IPI00115506	Akap1 Isoform 3 of A-kinase anchor protein 1, mitochondrial	0.732	0.952	0.768248
IPI00319564	Pik3r5 Phosphoinositide 3-kinase regulatory subunit 5	0.565	0.736	0.768441
IPI00622726	Baz2b bromodomain adjacent to zinc finger domain, 2B	1.091	1.42	0.768675
IPI00170391	Zc3h12a Ribonuclease ZC3H12A	0.746	0.97	0.768775
